# Supplementary material for: Multiple Secondary Healthcare-Associated Infections Due to Carbapenem-Resistant Organisms in a Critically Ill COVID-19 Patient on Extensively Prolonged Venovenous Extracorporeal Membrane Oxygenation Support—A Case Report
Source: Microorganisms. 2021 Dec 23;10(1):19. doi: 10.3390/microorganisms10010019 (PMC8781848; doi:10.3390/microorganisms10010019)
Supplement: Supplementary file 1 [file microorganisms-10-00019-s001.zip]

Archive with 2 entries (2 files):
- Supplementary Dataset.xlsx
- Supplementary materials.pdf
