# Supplementary material for: Multiple Secondary Healthcare-Associated Infections Due to Carbapenem-Resistant Organisms in a Critically Ill COVID-19 Patient on Extensively Prolonged Venovenous Extracorporeal Membrane Oxygenation Support—A Case Report
Source: Microorganisms. 2021 Dec 23;10(1):19. doi: 10.3390/microorganisms10010019 (PMC8781848; doi:10.3390/microorganisms10010019)
Supplement: Supplementary file 1 [file microorganisms-10-00019-s001.zip › Supplementary Dataset.xlsx]

## Sheet: Dataset
Isolate ID	Sample	No of contigs	Total length (bp)	N50 (bp)	Coverage	Biosample ID	DDBJ accession number
KE-1	Blood	91	5108609	343953	166.6	SAMD00320369	DRX279248
KE-2	Dranage culture	97	5110007	343952	133.5	SAMD00320368	DRX279247
